# Supplementary material for: Surgical Management of Adult Brainstem Gliomas: A Systematic Review and Meta-Analysis
Source: Curr Oncol. 2023 Nov 7;30(11):9772–85. doi: 10.3390/curroncol30110709 (PMC10670486; doi:10.3390/curroncol30110709)
Supplement: Supplementary file 1 [file curroncol-30-00709-s001.zip]

Archive with 1 entries (1 files):
- curroncol-2700688-supplementary.pdf
